# Supplementary material for: The prognostic value of preoperative neoindices consisting of lymphocytes, neutrophils and albumin (LANR) in operable breast cancer: a retrospective study
Source: PeerJ. 2024 May 15;12:e17382. doi: 10.7717/peerj.17382 (PMC11102052; doi:10.7717/peerj.17382)
Supplement: Data S1 [file peerj-12-17382-s002.xlsx]

## Sheet: Sheet1
age	BMI	PFS	Lym	Neu	ALB	LANR	Tumor size	Node positivity	ER	PR	HER-2	Time(months)	TNM	LANR
64	21.72	1	1.5	6.6	36.6	8.3	2	1	1	2	1	12	3	＜12.8
53	26.12	0	0.9	2.2	38.7	15.8	4	1	1	1	1	38	3	≥12.8
49	20.2	0	1.6	2.5	43.5	27.8	1	0	1	1	1	55	2	≥12.8
56	18.49	0	0.9	2.2	38.7	15.8	1	0	2	2	1	48	2	≥12.8
59	27.77	1	1.5	5.4	35.6	9.9	3.1	1	1	1	1	25	2	＜12.8
54	22.31	1	1.1	7.8	38.1	5.4	1.5	5	1	1	1	38	2	＜12.8
46	23.44	1	1.5	6.6	36.6	8.3	1.8	4	2	2	2	46	3	＜12.8
59	24.54	0	1.1	3	39.8	14.6	1.8	0	1	1	1	55	1	≥12.8
34	24.75	0	1.6	2.5	43.5	27.8	2	0	2	2	1	60	1	≥12.8
63	24.65	1	1.1	4.3	38.8	9.9	2.5	2	1	1	1	25	2	＜12.8
60	31.62	0	1	1.5	38.9	25.9	1.3	0	1	1	1	58	1	≥12.8
41	27.12	0	1.6	1.9	36.9	31.1	2	0	2	2	1	50	1	≥12.8
54	22.43	0	2.1	2.2	38.9	37.1	1	0	1	2	1	53	1	≥12.8
62	26.64	0	1	1.5	38.9	25.9	1	0	2	2	1	44	1	≥12.8
75	22.6	1	1.5	6.6	36.6	8.3	3	0	2	2	1	9	1	＜12.8
47	26.17	0	1.7	2.5	44	29.9	3	0	1	1	1	35	1	≥12.8
37	21.8	0	0.8	2	38.8	15.5	1.5	0	2	2	1	58	1	≥12.8
58	30.33	0	1	1.5	38.9	25.9	4	0	2	2	2	61	2	≥12.8
62	22.89	1	1.1	7.8	38.1	5.4	1	1	2	2	2	35	2	＜12.8
49	23.92	0	0.3	3.7	38.7	3.1	2.5	0	2	2	2	58	2	＜12.8
62	24.65	1	1.5	5.5	38.8	10.6	1	2	1	1	2	35	2	＜12.8
66	23.73	1	1.1	4.3	38.8	9.9	1.5	1	2	2	1	35	2	＜12.8
52	26.99	1	0.2	6.5	38.8	1.2	1	1	2	2	2	29	2	＜12.8
43	24.74	0	1	1.5	38.9	25.9	3	0	1	1	1	60	2	≥12.8
67	25	0	0.5	3.5	38.5	5.5	2	0	1	1	1	35	2	＜12.8
44	23.44	1	1.4	2.7	43	22.3	1.5	2	1	1	1	56	2	≥12.8
43	20.45	0	0.6	4.4	40.2	5.5	1.5	0	1	2	2	45	1	＜12.8
50	18.31	0	1	1.4	31.3	22.4	2	0	1	1	2	63	1	≥12.8
62	23.01	1	1	4.7	36.3	7.7	1	3	2	2	1	29	2	＜12.8
57	21.88	1	0.7	5.9	37.5	4.4	2.5	0	2	2	1	45	2	＜12.8
61	24.97	0	1.9	4.5	39.1	16.5	2.5	0	1	1	1	58	2	≥12.8
68	24.46	1	1.4	8.8	42.1	6.7	2	4	1	2	1	24	3	＜12.8
54	21.88	1	1	4.7	36.3	7.7	3.5	9	1	2	1	29	3	＜12.8
64	27.28	0	2.4	4.6	39	20.3	2.2	0	1	1	1	48	2	≥12.8
58	28.13	0	1.7	3.3	40.6	20.9	2	0	2	2	1	48	3	≥12.8
59	36.85	1	1.5	6.2	37.3	9	3	1	1	1	1	32	3	＜12.8
44	23.81	0	0.9	4.2	40.7	8.7	1	0	1	1	1	44	1	＜12.8
56	25.81	1	1.1	3.4	39.4	12.7	2.5	0	1	2	1	45	3	＜12.8
62	20.57	0	1.9	4.5	39.1	16.5	0.6	0	1	1	1	46	1	≥12.8
63	23.15	1	1.1	2.9	42.7	16.2	3	4	2	2	1	15	3	≥12.8
62	24.86	0	1.3	5.4	40.2	9.7	1.3	0	2	2	1	46	1	＜12.8
70	18.13	0	1.1	2	41.1	22.6	4	0	2	2	1	47	1	≥12.8
50	25.07	0	1.5	6.2	37.3	9	2.2	1	1	1	1	33	2	＜12.8
53	27.05	0	1.9	4.5	39.1	16.5	2	0	1	1	1	46	2	≥12.8
72	29	1	2	2	35.9	35.9	2.3	0	2	2	1	9	2	≥12.8
54	26.3	1	1.4	3.5	39.4	15.8	2	13	2	2	1	21	3	≥12.8
63	23.92	0	1.2	3.1	43.4	16.8	2	0	2	2	1	54	2	≥12.8
53	27.58	1	0.8	4.9	37.2	6.1	3.5	1	1	1	1	25	1	＜12.8
53	21.78	1	0.7	3.4	37.2	7.7	1.5	0	2	2	2	38	1	＜12.8
70	30.48	1	0.4	6.1	34.1	2.2	1.8	0	1	1	2	12	1	＜12.8
61	27.05	1	0.8	3.8	35.5	7.5	11	16	2	2	1	32	3	＜12.8
61	20.5	0	1.9	4.5	39.1	16.5	1	0	1	1	1	44	2	≥12.8
52	21.51	0	1.1	3	42.4	15.5	2	0	1	1	1	46	1	≥12.8
65	22.95	1	0.9	7.6	42.7	5.1	3	20	2	1	1	32	3	＜12.8
50	29.02	0	0.8	3.8	35.5	7.5	3	1	1	1	1	38	2	＜12.8
56	23.78	1	1.1	3	42.4	15.5	3	1	1	1	1	28	2	≥12.8
54	21.23	0	1.4	4.1	41.1	14	1	0	1	2	1	50	1	≥12.8
54	28.44	0	1.6	2.7	46	27.3	1.1	0	2	2	1	48	1	≥12.8
51	23.63	0	1.1	4.4	42.3	10.6	3	0	1	1	2	50	1	＜12.8
49	20.43	0	1.7	2.5	41.1	27.9	1.5	0	2	2	1	56	1	≥12.8
60	17.93	0	1.1	2.1	48.7	25.5	0.5	0	2	2	1	55	1	≥12.8
42	19.6	1	0.5	2.4	41.2	8.6	3.3	4	1	1	1	24	3	＜12.8
45	22.58	0	1	7.7	47.2	6.1	2	0	1	1	1	33	1	＜12.8
53	19.65	0	1.1	3	42.4	15.5	0.8	0	1	2	1	56	1	≥12.8
49	22.94	1	1.1	3	42.4	15.5	3.1	7	1	1	1	38	3	≥12.8
60	27.7	0	1.5	8.7	43.8	7.6	2	0	2	2	1	50	1	＜12.8
50	24.84	0	0.9	11.1	36.4	3	3.5	3	1	2	1	29	3	＜12.8
61	22.48	1	1	6.7	40.2	6	2.3	7	1	2	1	29	3	＜12.8
62	19.48	1	0.9	6.1	48	7.1	4	7	1	1	2	24	3	＜12.8
49	26.43	0	1.5	4.5	47.4	15.8	4	0	1	1	2	38	1	≥12.8
53	26.85	0	2	3	44.4	29.6	1	0	1	2	2	49	1	≥12.8
49	25.91	1	0.8	6.9	41.2	4.8	3	2	2	2	1	32	2	＜12.8
53	25.39	1	1	4.6	44.3	9.6	2.2	2	2	2	1	25	3	＜12.8
55	29.36	1	1.4	5.3	40.9	10.8	1.2	3	1	1	2	22	2	＜12.8
65	25.33	1	1.1	7.5	44.8	6.6	2.5	5	1	1	1	36	3	＜12.8
69	25.53	1	0.9	10.6	41	3.5	1	1	1	1	1	22	2	＜12.8
74	20	1	1.1	7.9	37.6	5.2	2	4	2	2	1	12	3	＜12.8
57	18.99	0	1	1.8	45.8	25.4	1.7	0	1	2	1	48	1	≥12.8
46	21.64	0	1	7.9	40.9	5.2	2	1	1	1	1	48	2	＜12.8
59	29.14	0	1.1	2.5	36.7	16.1	4	0	2	2	2	52	2	≥12.8
43	26.48	1	1.5	12.6	33.1	3.9	3	5	1	1	1	35	3	＜12.8
65	27.12	0	1.7	6.8	44.7	11.2	2	0	1	1	2	50	1	＜12.8
67	22.03	1	1.1	6.2	37.9	6.7	12	2	2	2	1	34	2	＜12.8
58	19.31	0	1.5	1.6	37.6	35.3	2	1	1	1	1	45	1	≥12.8
75	32.87	1	1.4	5.3	40.9	10.8	1.8	4	1	1	1	12	3	＜12.8
48	22.48	0	1.6	2.2	40.3	29.3	1.5	0	1	1	1	50	1	≥12.8
58	19.56	0	1.5	4.8	41.1	12.8	2	0	2	2	2	42	2	≥12.8
45	20.7	1	1.4	1.8	45.8	25.4	1	0	1	1	2	40	1	≥12.8
56	18.43	1	1.7	6.8	38.4	9.6	2	0	2	2	1	50	1	＜12.8
55	26.29	1	0.8	7.2	35.5	3.9	2	5	1	1	1	21	3	＜12.8
62	20.8	0	1.9	2.6	44.3	32.4	4	0	1	1	1	39	1	≥12.8
58	30.1	1	0.8	7.2	35.5	3.9	2	3	1	1	1	39	3	＜12.8
54	27.73	0	1.6	3.9	40.9	16.8	2	0	1	2	1	54	1	≥12.8
47	27.47	0	2.3	4.6	40.6	20.3	3	0	1	1	1	48	1	≥12.8
52	20.81	0	2.3	4.6	40.6	20.3	2.5	0	1	1	1	48	1	≥12.8
64	22.99	1	1.1	2.5	36.7	16.1	1.2	0	1	1	1	19	1	≥12.8
73	20.93	1	0.6	2.4	41.1	10.3	1.6	1	2	2	1	12	2	＜12.8
51	31.89	0	2.7	1.4	38.4	74.1	1.8	0	1	1	1	49	1	≥12.8
51	24.03	1	1.3	2.2	42	24.8	1	0	2	2	1	50	1	≥12.8
48	25.88	0	1.9	2.6	44.3	32.4	1	0	1	1	1	51	1	≥12.8
58	29.28	1	1.8	2.9	38.4	23.8	4	11	2	2	1	31	3	≥12.8
56	27.94	0	0.6	2.4	41.1	10.3	4	0	2	2	2	50	2	＜12.8
67	24.61	1	1.2	1.7	34.8	24.6	4	0	2	2	1	45	1	≥12.8
69	37.58	1	0.8	6.6	35.2	4.3	2	0	2	2	1	35	2	＜12.8
53	26.12	1	1.3	6.1	37.8	8.1	3.5	1	1	1	1	23	2	＜12.8
47	21.64	0	1.2	1.7	34.8	24.6	1	0	1	1	1	43	1	≥12.8
57	18.83	0	1.4	0.8	41	71.8	2	0	2	2	1	45	1	≥12.8
55	21.48	0	2	1.7	39	45.9	1	0	2	2	2	33	1	≥12.8
46	19.23	1	0.9	4.9	47.6	8.7	2.5	4	1	1	2	50	2	＜12.8
49	22.22	0	1.3	2.2	42	24.8	4	0	1	1	1	45	2	≥12.8
47	21.22	1	1.2	1.7	34.8	24.6	2.6	0	1	1	1	35	3	≥12.8
73	23.8	1	0.9	7	43.1	5.5	2.5	7	2	2	1	13	3	＜12.8
54	23.31	0	1.5	6.1	42.4	10.4	3.5	9	1	2	1	15	3	＜12.8
49	22.51	1	0.9	4.9	47.6	8.7	2.3	12	2	2	2	12	3	＜12.8
50	27.06	0	1.3	2.2	42	24.8	2.2	0	1	1	1	43	1	≥12.8
63	29.17	0	0.9	4.9	47.6	8.7	2.8	0	1	2	1	55	2	＜12.8
52	22.06	0	1.6	2.8	40.5	23.1	3	0	2	2	2	48	2	≥12.8
66	21.88	0	0.3	2.2	37.8	5.2	2.3	0	1	2	1	55	2	＜12.8
48	21.26	0	1.5	1.8	43.2	36	1.2	0	1	1	1	47	1	≥12.8
50	21.67	0	0.7	0.6	45	52.5	3	0	1	1	1	49	2	≥12.8
49	25.08	0	1.5	2.9	43.5	22.5	2.1	0	1	1	1	55	1	≥12.8
49	24.02	0	2.3	5.1	48.4	21.8	3	0	2	2	1	55	1	≥12.8
56	21.63	0	0.7	2.2	47.5	15.1	4	0	2	2	1	55	1	≥12.8
64	28.13	0	1	5.1	43.1	8.5	1.8	0	1	1	1	59	1	＜12.8
69	20.93	0	1.6	2.8	40.5	23.1	2	0	2	2	2	60	1	≥12.8
69	25.39	1	1.6	2.9	43.4	23.9	4	1	2	2	2	58	2	≥12.8
63	22.86	0	0.9	5.3	44.4	7.5	3	0	1	1	1	49	1	＜12.8
66	28.67	1	2.1	5.9	45.2	16.1	2.5	4	1	1	2	45	3	≥12.8
65	23.5	0	1.2	4.9	39.4	9.6	2.5	0	2	2	1	48	1	＜12.8
61	20.43	1	0.3	3.3	42.7	3.9	1.8	5	1	2	1	38	3	＜12.8
48	19.05	0	1	5.1	43.1	8.5	1.5	3	1	1	1	48	2	＜12.8
56	20.7	1	1.2	4.9	39.4	9.6	2.7	11	1	1	1	32	3	＜12.8
47	25.96	0	1.8	9.5	40.1	7.6	1	0	1	1	2	55	1	＜12.8
50	20.69	0	1.5	6.5	42	9.7	1	4	2	2	1	19	3	＜12.8
60	26.49	0	1.4	7	42.4	8.5	2.5	0	1	1	1	56	2	＜12.8
60	26.29	0	1.6	2.9	43.4	23.9	1.5	1	1	1	1	50	1	≥12.8
47	27.01	0	2.1	5.9	45.2	16.1	2.5	4	1	1	1	23	3	≥12.8
59	25.3	0	0.8	10.1	45.5	3.6	2	0	1	1	2	54	1	＜12.8
47	21.64	0	0.9	3.4	48.8	12.9	4	0	1	1	1	53	2	≥12.8
62	23.34	0	0.6	5.4	39.3	4.4	2	0	2	2	1	55	1	＜12.8
48	20.03	0	2.2	2.1	42.3	44.3	1.2	0	2	2	1	48	1	≥12.8
57	30.04	0	1.9	3.3	43.1	24.8	2	0	1	1	1	55	1	≥12.8
57	18.07	0	1.1	3	41.1	15.1	2	0	1	1	1	48	1	≥12.8
54	24.46	0	0.5	15.8	40.1	1.3	1	0	1	1	1	43	1	＜12.8
44	20.82	0	2.1	5.9	45.2	16.1	2	0	1	1	1	48	1	≥12.8
57	20.03	0	2	3.7	42.4	22.9	2	0	1	1	1	47	1	≥12.8
67	19.53	0	1.1	6.4	43.4	7.5	2.5	0	2	2	1	58	2	＜12.8
51	24.03	0	1.9	3.3	43.1	24.8	2.7	0	1	2	1	60	2	≥12.8
55	22.48	0	2.1	5.9	45.2	16.1	2.5	0	1	2	2	54	2	≥12.8
54	19.81	0	1.1	1.4	45.5	35.8	0.9	0	2	2	1	65	1	≥12.8
67	22.04	0	1.8	5.1	48.4	17.1	2.5	0	1	2	1	65	2	≥12.8
49	23.12	0	1.1	6.4	43.4	7.5	2	10	2	2	1	20	3	＜12.8
59	25.39	0	1.8	5.1	48.4	17.1	2.6	1	2	2	1	18	2	≥12.8
63	24.22	1	1.1	9.6	41.2	4.7	1.5	0	1	1	2	30	2	＜12.8
48	23.44	0	1.3	2.8	38.2	17.7	2.5	0	1	1	1	48	1	≥12.8
53	24.03	0	1.7	3.9	41.1	17.9	2.5	0	1	1	1	50	2	≥12.8
59	30.04	1	0.9	5.1	41.8	7.4	2.7	19	1	1	1	31	3	＜12.8
53	26.03	0	2	3.6	39	21.7	2.5	0	2	2	1	55	2	≥12.8
62	23.88	1	1.6	3.7	38.8	16.8	2.5	1	1	1	2	50	1	≥12.8
52	22.31	1	1.6	3.7	38.8	16.8	4	11	1	1	1	45	3	≥12.8
64	22.89	0	0.6	3.3	47.4	8.6	1.5	0	2	2	2	56	2	＜12.8
51	21.48	0	1	9.4	43.9	4.7	1.6	0	1	2	1	46	1	＜12.8
55	22.03	0	1.2	11.1	34.9	3.8	2	0	1	2	1	49	1	＜12.8
68	22.66	0	1.6	1.8	42.4	37.7	3	0	1	1	1	56	2	≥12.8
59	27.34	0	1.7	2.3	40.6	30	2.5	1	1	2	1	48	1	≥12.8
44	21.36	0	2.1	2.9	43.6	31.6	1	0	1	1	1	58	1	≥12.8
54	22.04	0	0.5	13.5	41.9	1.6	3.3	0	2	2	2	58	2	＜12.8
47	22.23	0	1.9	3.1	37.8	23.2	1.5	0	1	1	1	57	1	≥12.8
59	23.05	0	1.3	1.5	42.2	36.6	4	0	1	2	1	49	2	≥12.8
63	20.57	1	1.9	3.1	37.8	23.2	3	0	1	2	1	55	2	≥12.8
67	23.73	0	1.5	3.3	43.7	19.9	2.5	0	1	1	1	55	1	≥12.8
47	27.55	0	1.5	1.8	38.9	32.4	2.3	0	1	2	1	56	2	≥12.8
59	24.97	1	0.8	8	38.8	5.4	2.5	11	1	1	1	31	3	＜12.8
53	22.6	0	1.7	2	39.4	33.5	1.3	0	1	1	1	55	1	≥12.8
51	25.78	0	0.8	8	38.8	3.9	2	0	1	1	1	48	1	＜12.8
57	24.03	0	1.4	10.1	39.3	5.4	2	1	1	2	1	55	1	＜12.8
53	20.81	0	1.3	2.1	41.8	25.9	2.8	0	2	2	1	60	2	≥12.8
44	40.54	0	1.4	2	39.1	27.4	3.5	0	2	2	1	56	2	≥12.8
52	24.68	0	2.4	3.4	40.2	28.4	1.5	0	1	1	2	60	1	≥12.8
54	24.65	0	0.7	8.6	46.6	3.8	3	11	1	1	2	45	3	＜12.8
66	27.55	0	1.4	2.6	37.5	20.2	4	0	1	1	1	44	2	≥12.8
64	30.04	1	0.6	8.2	37.9	2.8	1.5	11	1	1	1	32	3	＜12.8
69	22.83	0	1.2	0.8	33.3	50	1	3	2	2	1	28	2	≥12.8
49	24.77	0	1.6	4.5	39.4	14	2.2	0	1	1	1	48	2	≥12.8
62	24.03	0	1.6	4.5	39.4	14	1	0	1	2	1	57	2	≥12.8
70	24.14	0	1.7	3.2	42.4	22.5	4	1	1	2	1	55	2	≥12.8
68	25.71	0	1.7	2.5	35.9	24.4	2.5	1	1	1	2	60	2	≥12.8
53	28.04	0	1.5	2.6	40.3	23.3	2.5	0	2	2	1	57	2	≥12.8
50	24.8	0	1.6	2.8	40.8	23.3	2	0	1	1	1	45	1	≥12.8
53	27.55	0	1.8	2.4	44.6	33.5	3	0	2	2	1	45	1	≥12.8
48	21.72	0	1.1	1.5	39.6	29	1.8	0	1	2	1	65	2	≥12.8
52	16.02	1	0.6	6.7	45.3	4.1	2	1	1	2	1	29	3	＜12.8
46	25.15	1	1.3	5.5	46.4	11	2	18	1	1	1	40	3	＜12.8
52	30.12	1	1.5	3.5	41.1	17.6	5	18	2	2	1	25	3	≥12.8
54	19.66	0	0.9	2.2	39.4	16.1	2	0	2	2	1	55	3	≥12.8
62	26.22	0	0.9	2.2	39.4	16.1	3	1	2	2	1	45	3	≥12.8
59	23.44	0	1.6	1.5	42.4	45.2	6	0	2	2	1	60	3	≥12.8
63	20.03	0	1.3	2	39.7	25.8	3	0	1	1	1	40	3	≥12.8
67	26.04	1	0.9	2.2	39.4	16.1	5	18	1	2	1	13	3	≥12.8
65	24.65	0	1.6	2.6	38.5	23.7	3	0	1	2	1	45	1	≥12.8
